# Supplementary material for: Ventilator-Associated Pneumonia After Cardiac Arrest and Prevention Strategies: A Narrative Review
Source: Medicina (Kaunas). 2025 Jan 5;61(1):78. doi: 10.3390/medicina61010078 (PMC11767168; doi:10.3390/medicina61010078)
Supplement: Supplementary file 1 [file medicina-61-00078-s001.zip]

Archive with 1 entries (1 files):
- medicina-3365817-supplementary.pdf
